# Supplementary material for: Effect of Hepatitis C Virus Genotype, Cirrhosis, and Viral Cure on Serum Phosphatidylinositol Species Profiles
Source: Biomedicines. 2025 Nov 6;13(11):2720. doi: 10.3390/biomedicines13112720 (PMC12649964; doi:10.3390/biomedicines13112720)
Supplement: Supplementary file 1 [file biomedicines-13-02720-s001.zip]

Archive with 1 entries (1 files):
- biomedicines-3953889-supplementary.pdf
